# Supplementary material for: Synthesis and Biological Evaluation of Dipeptide-Based Stilbene Derivatives Bearing a Biheterocyclic Moiety as Potential Fungicides
Source: Molecules. 2022 Dec 9;27(24):8755. doi: 10.3390/molecules27248755 (PMC9784524; doi:10.3390/molecules27248755)
Supplement: Supplementary file 1 [file molecules-27-08755-s001.zip]

Archive with 1 entries (1 files):
- molecules-2019698-supplementary.pdf
